# Supplementary material for: Exploring the effects of olfactory VR on visuospatial memory and cognitive processing in older adults
Source: Sci Rep. 2025 Mar 28;15:10805. doi: 10.1038/s41598-025-94693-9 (PMC11953428; doi:10.1038/s41598-025-94693-9)
Supplement: Supplementary file 1 — Supplementary Material 1 [file 41598_2025_94693_MOESM1_ESM.xlsx]

## Sheet: Sheet1
ID	sex	age	MMSE before Odor Game	MMSE after Odor Game	Number of Correct Answers in Hiragana RotationTask before Odor Game	Number of Correct Answers in Hiragana Rotation Task after Odor Game	Number of Errors in Hiragana Rotation Task before Odor Game	Number of Errors in Hiragana Rotation Task after Odor Game目	Number of Correct Answers in 2D Visual Object Spatial Memory Task before Odor Game	Number of Correct Answers in 2D Visual Object Spatial Memory Task after Odor Game	Number of Correct Answers in Word Spatial Memory Task before Odor Game	Number of Correct Answers in Word Spatial Memory Task after Odor Game	Number of Correct Answers in Missing Number Detection Task before Odor Game	Number of Correct Answers in Missing Number Detection Task after Odor Game	Score of Odor Identification Task before Odor Game	Score of Odor Identification Task after Odor Game
1	f	74	29	28	33	51	2	0	10	9	3	6	19	19	5	3
2	f	90	28	30	19	29	0	1	15	13	6	11	21	22	2	4
3	f	73	30	30	57	64	1	2	15	15	9	14	22	22	7	10
4	f	70	29	29	62	65	0	4	13	15	9	7	19	20	8	8
5	f	83	28	28	52	63	0	0	8	13	1	8	18	15	9	9
6	f	69	30	30	81	85	4	2	15	15	15	15	21	21	9	9
7	f	77	27	29	47	48	1	1	3	13	1	3	21	17	9	9
8	f	77	30	30	59	68	3	3	15	14	7	9	21	21	10	9
9	f	78	29	28	44	55	0	0	15	15	8	4	20	21	7	7
10	f	72	30	26	36	46	0	2	14	12	4	6	17	13	8	7
11	f	68	30	30	58	57	0	0	15	15	6	13	22	22	11	12
12	m	65	28	29	50	52	1	1	9	10	6	4	19	19	9	11
13	f	72	30	28	53	80	1	1	14	14	9	4	22	21	7	6
14	f	68	23	25	57	67	7	8	15	15	7	11	20	21	9	8
15	m	77	23	27	36	46	0	1	13	8	3	4	15	18	3	1
16	f	65	30	30	82	76	6	3	15	15	15	15	19	21	11	10
17	f	63	30	30	54	70	1	0	15	15	15	15	21	22	10	9
18	f	68	30	28	60	64	2	6	12	8	7	5	20	20	7	9
19	f	69	30	30	65	67	0	2	15	15	15	15	21	21	9	8
20	m	65	28	26	58	67	0	2	15	15	13	13	21	20	9	10
21	m	68	29	30	46	51	1	1	14	15	7	11	20	21	9	4
22	m	73	26	28	31	50	1	1	6	6	3	5	20	22	6	8
23	f	65	30	30	61	74	1	0	9	15	8	9	19	18	8	9
24	m	81	26	26	43	45	0	0	6	5	0	3	15	15	3	5
25	m	76	29	30	62	75	4	7	9	14	4	11	13	17	9	10
26	m	73	26	29	44	49	1	1	9	11	4	3	18	20	5	6
27	f	70	29	29	68	62	4	2	14	15	10	6	20	20	11	10
28	m	64	30	30	54	58	0	0	15	15	10	14	21	21	9	9
29	f	71	28	28	34	52	0	2	14	9	8	8	19	19	11	11
30	f	70	27	27	46	52	0	0	8	14	3	6	21	20	11	11
